# Supplementary material for: Evolution and Potential Function in Molluscs of Neuropeptide and Receptor Homologues of the Insect Allatostatins
Source: Front Endocrinol (Lausanne). 2021 Sep 29;12:725022. doi: 10.3389/fendo.2021.725022 (PMC8514136; doi:10.3389/fendo.2021.725022)
Supplement: Supplementary Table 1 — Accession numbers of the mollusc, brachiopod and annelid peptide precursors and receptor genes. The genome localizations (scaffold or genome fragment) and positions (first coding exon, Mb) are indicated. Accession numbers that correspond to scaffolds and genome scaffolds are represented in italics. The species taxonomic classification was based on http://www.marinespecies.org/. [file Table_1.xlsx]

## Sheet: Supplementary Table 1
			Buccalin system		MIP system		AST- C-like system		Assembly
	ORDER/SUB-INFRA CLASS	FAMILY	Peptide precursors	Receptor	Peptide precursors	Receptor	Peptide precursors	Receptor
MOLLUSCA
Bivalvia
Mytilus galloprovincialis (Mga)	Mytiloida	Mytilidae	VDI48108.1 (UYJE01006696.1_0.351Mb)	VDI61602.1 (UYJE01008157.1_0.081Mb)	VDI26375.1 (UYJE01004241.1_0.007Mb)	VDI06072.1 (UYJE01001896.1_0.229Mb)	UYJE01007806.1#	VDI13242.1 (UYJE01002741.1_0.108Mb)	GCA_900618805.1 (assembly MGAL_10)
						VDI58842.1 (UYJE01007892.1_0.164Mb)		VDI15122.1 (UYJE01002950.1_0.290Mb)
						VDI58805.1 (UYJE01007891.1_0. 259Mb)		VDI08560.1 (UYJE01002198.1_0.221Mb)
								VDI53419.1 (UYJE01007297.1_0. 151Mb)
								VDI60978.1 ( UYJE01008092.1_0.022Mb)
Mytilus coruscus (Mco)	Mytiloida	Mytilidae	CAC5362126.1 (JAASAO010000010.1_59.113Mb)	CAC5373169.1 (CM029602.1_60.699Mb)	CAC5388310.1 (CM029604.1_ 58.817Mb)	CAC5422180.1 (JAASAO010000006.1_26.819Mb)	*	CAC5416355.1 (CM029602.1_83.908Mb)	GCA_017311375.1 (assembly Mcoruscus_HiC)
						CAC5421131.1 (JAASAO010000005.1_76.009Mb)		CAC5413924.1 (JAASAO010000008.1_1.413Mb)
						CAC5393141.1 (JAASAO010000006.1_17.085Mb)		CAC5413925.1 (JAASAO010000008.1_1.599Mb)
								CAC5413929.1 (JAASAO010000008.1_1.739Mb)
								CAC5413936.1 (JAASAO010000008.1_2.090Mb)
Crassostrea gigas (Cgi)	Ostreoida	Ostreoidea	XP_011425482.2 (NC_047559.1_(21.990Mb)	XP_011447302.1 (NC_047568.1 _27.245Mb) (+)	XP_011417556.2 (NC_047559.1 (48.178Mb)	XP_011426318.2 (NC_047561.1_7.131Mb)	XP_011412814.1 (NC_047564.1_55.737Mb)	XP_011429560.2 (NC_047568.1_44.180Mb)	GCA_902806645.1 (assembly cgigas_uk_roslin_v1)
				XP_011447370.2 (NC_047568.1 _27.245Mb) (+)		XP_011424701.2 (NC_047565.1_42.142Mb)		XP_019924186.2 (NC_047568.1_41.714Mb)
				XP_011438887.2 (NC_047568.1_27.215Mb)
Crassostrea virginica (Cvi)	Ostreoida	Ostreoidea	XP_022342145.1 (NC_035780.1_9.251Mb)	XP_022315654.1 (NC_035781.1_21.305Mb)	XP_022314361.1 (NC_035780.1_51.666Mb)	XP_022318451.1 (NC_035781.1_37.713Mb)	XP_022344895.1 (NC_035784.1_10.646Mb)	XP_022319641.1 (NC_035781.1_37.020Mb)	GCA_002022765.4 (assembly C_virginica-3.0)
						XP_022321887.1 (NC_035782.1_59.375Mb)		XP_022313157.1 (NC_035781.1_47.846Mb)
						XP_022346186.1 (NC_035784.1_4.739Mb)
Magallana hongkongensis (Mho)	Ostreoida	Ostreoidea	WFKH01011801.1_38.057Mb	WFKH01007768.1_33.253Mb	WFKH01011801.1_7.741Mb	WFKH01011581.1_21.845Mb	WFKH01010931.1_66.882Mb	WFKH01007768.1_14.291Mb	GCA_016163765.1 (assembly CUHK_oyster_2.0)
						WFKH01007768.1_14.994Mb		WFKH01007768.1_17.220Mb
						WFKH01010931.1_68.628Mb
						WFKH01006014.1_7.312Mb
Margaritifera margaritifera (Mma)	Ostreida	Pteriidae	JADWMO010006559.1 _0.098Mb	JADWMO010005691.1_0.178Mb	JADWMO010008838.1_0.083Mb	JADWMO010010543.1_0.050Mb	JADWMO010001387.1_0.620Mb	JADWMO010013745.1_0.016Mb	GCA_015947965.1 (assembly ASM1594796v1)
				JADWMO010001216.1_0.020Mb
Pinctada imbricata (Pim)	Ostreida	Margaritidae	CM008064.1_45.969Mb	CM008062_10.088Mb	CM008064.1_19.319Mb	CM008069.1_15.873Mb	CM008067.1_22.419Mb	CM008073.1_12.314Mb	GCA_002216045.1 (assembly PinMar1.0)
				CM008072_86.778Mb		KZ267415.1_0.328Mb		CM008062.1_57.316Mb
						CM008065.1_30.808Mb
						CM008063.1_19.199Mb
Mizuhopecten yessoensis (Mye)	Pectinida	Pectinidae	AXN93469.1 (NEDP02002015.1_0.807Mb)	XP_021374964.1 (NW_018408813.1 (0.275Mb)	AXN93470.1 (NEDP02002015.1_0.609Mb)	XP_021371311.1 (NW_018408679.1_0.143Mb)	XP_021356393.1_NW_018403697.1_0.669Mb)	XP_021363764.1 (NEDP02004497.1_0.600Mb)	GCA_002113885.2 (assembly ASM211388v2)
						XP_021378058.1 (NW_018408887.1_0.585Mb)		XP_021375026.1 (NW_018408815.1_0.601Mb)
						XP_021368937.1 (NW_018404015.1_0.082Mb)
Sinonovacula constricta (Sco)	Adapedonta	Pharidae	ni	CM017555.1_72.721Mb	RXXH01000349.1_9.745Mb	CM017560.1_13.154Mb	ni	RXXH01000362.1_34.596Mb	GCA_007844125.1 (assembly ASM784412v1)
Tegillarca granosa (Tgr)	Arcida	Arcidae	JABXWC010000010.1_ 34.476Mb	JABXWC010000003.1_17.175Mb	JABXWC010000010.1_34.593Mb	JABXWC010000002.1_7.004Mb	JABXWC010000007.1_43.652Mb	JABXWC010000003.1_8.249Mb	GCA_013375625.1 (assembly ASM1337562v1)
						JABXWC010000002.1_7.024Mb	JABXWC010000007.1_44.018Mb	JABXWC010000003.1_43.674Mb
						JABXWC010000002.1_6.985Mb
						JABXWC010000005.1_30.799Mb
						JABXWC010000004.1_39.436Mb
						JABXWC010000002.1_5.134Mb
Ruditapes philippinarum (Rph)	Venerida	Veneridae	ni	CM018540.1_4.611Mb	CM018529.1_3.341Mb	CM018531.1_0.155Mb	CM018530.1_12.608Mb	QUSP01000313.1_0.182Mb	GCA_009026015.1 (assembly ASM902601v1)
							QUSP01000382.1_0.623Mb
Gastropoda
Lottia gigantea (Lgi)	Patellogastropoda	Lottiidae	XP_009051897.1 (NW_008708401.1_0.849Mb)	XP_009065272.1 (NW_008710662.1_3.281Mb)	XP_009051899.1 (XP_009051899.1_0.992Mb)	XP_009055372.1 (NW_008708986.1_1.626Mb)	ni	XP_009065270.1 (NW_008710662.1_3.212Mb)	GCA_000327385.1 (assembly Helro1)
Biomphalaria glabrata (Bgl)	Basommatophora	Planorbidae	XP_013071848.1 (NW_013193793.1_0.170Mb)	XP_013086272.1 (NW_013418394.1 (0.024Mb)	ni	ni	ni	XP_013072251.1 (NW_013213509.1_0.061Mb)	GCA_000457365.1 (assembly ASM45736v1)
								XP_013072254.1 (NW_013213509.1_0.050Mb)
Aplysia californica (Aca)	Aplysiida	Aplysiidae	NP_001191649.1 (NW_004797414.1_1.038Mb)	XP_005097945.1 (NW_004797436.1 (0.469Mb)	NP_001191611.1 (NW_004797309.1_1.535Mb)	XP_005107230.1 (NW_004797853.1_0.166Mb)	XP_005112794.1 (NW_004798659.1_0.008Mb)	XP_005095139.1 NW_004797365.1_0.573Mb)	GCA_000002075.2 (assembly AplCal3.0)
Alviniconcha marisindica (Ama)	Caenogastropoda	Provannidae	JABMCL010002885.1_1.402Mb	JABMCL010000850.1_0.964Mb	JABMCL010002007.1_0.435Mb	JABMCL010003424.1_0.631Mb	JABMCL010002252.1_ 0.520Mb	JABMCL010001464.1_1.588Mb	GCA_018857735.1 (assembly ASM1885773v1)
				JABMCL010000850.1_0.972Mb
Conus ventricosus (Cve)	Neogastropoda	Conidae	CM031604.1_99.879Mb	CM031596.1_98.261Mb	CM031614.1_45.313Mb	CM031628.1_26.675Mb	CM031611.1_4.326Mb	CM031596.1_119.768Mb	GCA_018398815.1 (assembly ASM1839881v1)
			CM031615.1_67.264Mb	CM031596.1_98.398Mb				CM031595.1_76.336Mb
				CM031595.1_62.085Mb
Candidula unifasciata (Cun)	Stylommatophora	Arionidae	CAJHNH020001579.1 _0.048Mb	CAJHNH020006079.1_0.052Mb	CAJHNH020002065.1_0.048Mb	CAJHNH020000058.1_0.879Mb	ni	CAJHNH020007935.1_0.457Mb	GCA_905116865.2 (assembly CUNI_anot_genome.v2)
				CAJHNH020002652.1_0.003Mb	CAJHNH020003852.1_0.011Mb	CAJHNH020000694.1_0.212Mb		CAJHNH020007935.1_0.470Mb
				CAJHNH020002652.1_0.013Mb				CAJHNH020003186.1_0.021Mb
								CAJHNH020003186.1_0.041Mb
Dracogyra subfuscus (Dsu)	Neomphalida	Peltospiridae	JAECMU010080661.1_0.003MB	JAECMU010101252.1_0.001Mb	JAECMU010090506.1	JAECMU010398758.1_0.001Mb	JAECMU010248346.1_0.001Mb	JAECMU010041976.1_0.003Mb	GCA_016106625.1 (assembly ASM1610662v1)
						JAECMU010148870.1_0.003Mb
Gigantopelta aegis (Gae)	Neomphalida	Peltospiridae	XP_041367891.1 (NC_054707.1_55.429Mb)	CM027797.1_12.063Mb	CM027798.1_32.424Mb	CM027801.1_40.553Mb	CM027804.1_6.879Mb	JAEHGF010000010.1_76.199Mb	GCA_016097555.1 (assembly Gae_host_genome)
Pomacea maculata (Pma)	Architaenioglossa	Ampullariidae	XP_025108540.1 (NC_037598.1_1.742Mb)	SRHC01000550.1_0.211Mb	SRHC01003577.1_0.040Mb	SRHC01002545.1_0.022Mb	SRHC01001246.1_0.010Mb	SRHC01002095.1_0.436Mb	GCA_004794325.1 (assembly ASM479432v1)
			XP_025087986.1 (NC_037592.1 _9.566Mb)	SRHC01000550.1_0.204Mb
Haliotis laevigata (Hla)	Lepetellida	Haliotidae	VKKT01005602.1_0.030Mb	VKKT01001041.1_0.117Mb	VKKT01000261.1_ 0.109Mb	VKKT01004970.1_0.0 16Mb	VKKT01000229.1_0.254Mb	VKKT01000077.1_0.154Mb	GCA_008038995.1 (assembly Hlaev_1.0)
				VKKT01001297.1_0.117Mb
Elysia chlorotica (Ech)	Sacoglossa	Plakobranchidae	RQTK01000045.1_0.894Mb	RQTK01000033.1_0.465Mb	RUS72157.1 (RQTK01001104.1_0.093Mb)	RQTK01001182.1_0.040Mb	ni	RQTK01000476.1_0.118Mb	GCA_003991915.1 (assembly ElyChl2.0)
								RQTK01000476.1_0.121Mb
Cephalopoda
Octopus bimaculoides (Obi)	Octopoda	Octopodidae	ni	XP_014776263.1 (NW_014669350.1_0.849Mb)	XP_014775853.1 (NW_014668573.1 (0.093 Mb)	XP_014770415.1 (NW_014660115.1_0.530Mb)	ni	XP_014781588.1 (NW_014682755.1_0.775Mb)	GCA_001194135.1 (assembly Octopus_bimaculoides_v2_0)
Nautilus pompilius (Npo)	Nautilida	Nautilidae	JACATO010000118.1 _0.269Mb	JACATO010000338.1_0.599Mb	JACATO010000978.1_0.435Mb	JACATO010000106.1_0.201Mb	JACATO010002127.1_0.569Mb	JACATO010000313.1_1.598Mb	GCA_018389105.1 (assembly ASM1838910v1)
				JACATO010000338.1_0.614Mb				JACATO010000313.1_1.436Mb
Sepia pharaonis (Sph)	Sepiida	Sepiidae	ni	CAHIKZ030005170.1_0.183Mb	CAHIKZ030000343.1_0.637Mb	CAHIKZ030000378.1_0.011Mb	ni	CAHIKZ030001981.1_0.281Mb	GCA_903632075.3 (assembly SPHA2.0)
								CAHIKZ030005063.1_3.757Mb
Architeuthis dux (Adu)	Oegopsida	Architeuthidae	ni	VCCN01003880.1_30.522Mb	VCCN01004164.1_0.461Mb	VCCN01003857.1_1.431Mb	ni	VCCN01003977.1_4.349Mb	GCA_006491835.1 (assembly UP_Adux)
								VCCN01003977.1_3.567Mb
Polyplacophora
Acanthopleura granulata (Agr)	Chitonida	Chitonidae	JABBOT010000025.1_0.592Mb	JABBOT010000002.1_45.448Mb	JABBOT010000001.11_17.636Mb	JABBOT010000003.1_2.563Mb	JABBOT010000080.1_43.984Mb	ni	GCA_016165875.1 (assembly ASM1616587v1)
BRACHIOPOD
Lingula anatina (Lan)	Lingulida	Lingulidae	XP_013384620.1 (NW_019773870.1_0.246Mb)	ni	XP_013414390.1 (NW_019775946.1_0.682Mb)	XP_013383231.1 (NW_019776138.1_0.100Mb)	XP_013393587.1 (NW_019774591.1_0.306Mb)	XP_013395481.1 (NW_019774625.1 (1.052Mb)	GCA_001039355.2 (assembly LinAna2.0)
ANNELIDS
Platynereis dumerilii (Pdu)	Phyllodocida	Nereididae	(Conzelmann et al., 2013)	AKQ63073.1	AFV92893.1	AFV92892.1	AHB62362.1	AKQ63077.1	no genome assembly is avalaible from NCBI
								AKQ62999.1
Capitella teleta (Cte)	Scolecida	Capitellidae	ELU12101.1 (KB296162.1_0.060Mb)	ELT98433.1 (KB307920.1_0.043Mb)	ELU01469.1 (KB305005.1_0.047Mb)	ELT95205.1 (KB309204.1_0.083Mb)	ni	ELT94371.1 (KB309449.1_0.340Mb)	GCA_000328365.1 (assembly Capca1)
								ELT88806.1 (KB311678.1_0.0 34Mb)
ni - not identified
# - deduced from the genome
(+) same position but sequences are distinct
